# Supplementary material for: Widespread Recombination, Reassortment, and Transmission of Unbalanced Compound Viral Genotypes in Natural Arenavirus Infections
Source: PLoS Pathog. 2015 May 20;11(5):e1004900. doi: 10.1371/journal.ppat.1004900 (PMC4438980; doi:10.1371/journal.ppat.1004900)
Supplement: S1 Table — (XLSX) [file ppat.1004900.s001.xlsx]

## Sheet: Sheet1
Supplemental Table 1 : summary of sequenced snakes
Empty cells indicate that data is not available
Snake arenavirus positive animals for which complete (or near complete) genome sequences were assembled
Snake #	Species	Age	Sex	Tissues sequenced	Sample geographic origin	Collection date	Symptoms/signs	Histopathologic IBD diagnosis	Notes
1	Corallus annulatus		F	Liver	San Francisco, CA	2009	None	+	Virus sequences reported previously in PMID: 22893382, snake "CAS02"
2	Corallus annulatus		F	Kidney	San Francisco, CA	2009	None	+	Virus sequences reported previously in PMID: 22893382, snake "CAS03"
3	Corallus annulatus		F	Liver	San Francisco, CA	2009	None	+	Virus sequences reported previously in PMID: 22893382, snake "CAS05"
4	Boa constrictor		M	Liver	San Francisco, CA	2009	None	+	Virus sequences reported previously in PMID: 22893382, snake "CAS06"
5	Boa constrictor		M	Kidney	San Francisco, CA	2009	None	+	Virus sequences reported previously in PMID: 22893382, snake "CAS07"
6	Boa constrictor	14y	M	Liver	Cordova, TN	2008	Stomatitis	+
7	Boa constrictor		F	Liver	San Diego, CA	2008	Anorexic, CNS signs	+
8	Boa constrictor			PBMC	Gainesville, FL	2010	None	+
9	Boa constrictor			PBMC	Gainesville, FL	2010	None	+
10	Boa constrictor			Liver	Atlanta, GA	2007		+
11	Boa constrictor			Liver	Atlanta, GA	2007		+
12	Boa constrictor			PBMC	FL	2013
13	Boa constrictor		M	Whole blood	San Jose, CA	2013	None
14	Boa constrictor		F	Whole blood	San Jose, CA	2013	None
15	Python reticulatus	7y	F	Brain	San Jose, CA	2012	Stomatitis, CNS signs	-	Only brain positive for viral RNA.
16	Boa constrictor			PBMC	Gainesville, FL	2010	None	+
17	Boa constrictor			PBMC	Gainesville, FL	2010	None	+
18	Boa constrictor	4m		Liver	San Diego, CA	2011	Lethargic, stargazing	+
19	Boa constrictor			Liver	Atlanta, GA	2007		+
20	Boa constrictor			Liver/Kidney	Mountlake Terrace, WA	2012	None
21	Boa constrictor			Liver/Kidney	Mountlake Terrace, WA	2012	None
22	Boa constrictor			Liver	Davis, CA	2013	None
23	Boa constrictor			Liver	Davis, CA	2013	None
24	Boa constrictor			Liver	Atlanta, GA	2007		+
25	Boa constrictor	6w	M	Liver	Valdosta, GA	2005	Severe head abcess	+
26	Boa constrictor			PBMC	FL	2011
27	Boa constrictor	6y	F	Whole blood	San Jose, CA	2009	None
28	Boa constrictor			Liver	Atlanta, GA	2007		+
29	Boa constrictor			Liver	Atlanta, GA	2007		+
30	Boa constrictor			Liver	Atlanta, GA	2007		+
31	Boa constrictor			Liver	Atlanta, GA	2007		+
32	Boa constrictor			Liver	Vero Beach, FL	2005		+
33	Boa constrictor	6y	F	Liver	CA	2008	Clutch of infertile eggs, dysecdysis, died	+	Virus sequences reported previously in PMID: 22893382, snake "v0864039"
34	Boa constrictor			Pancreas	FL	1997
35	Boa constrictor			Liver/Kidney	San Jose, CA	2012	Stomatitis, anorexic, died
36	Boa constrictor	13y	F	Whole blood	San Jose, CA	2011-2013	None
37	Boa constrictor	11y	F	Kidney	Mountain Home, AR	2012	Stomatitis, anorexic, euthanized	+
38	Boa constrictor			Liver	Monterey, CA	2009	Stomatitis	+
39	Boa constrictor			Liver	Atlanta, GA	2007		+
40	Boa constrictor	5y	F	Liver	Davis, CA	2010	Anorexic	+
41	Boa constrictor		F	PBMC	Metairie, LA	2010	Anorexia, non-responsive, chronic weight loss	+	histopathology reported in Banajee et al Vet Clin Pathol 41(1): 158-159
42	Boa constrictor	5y	M	PBMC	Metairie, LA	2010	None	+
43	Boa constrictor	6y	F	PBMC	Metairie, LA	2010	None	+
44	Boa constrictor	6y	F	PBMC	Metairie, LA	2010	None	+
45	Boa constrictor	3y	F	PBMC	Metairie, LA	2010	None	+
46	Boa constrictor			Whole blood	Davis, CA	2013	None
47	Boa constrictor			Whole blood	Davis, CA	2013	None
48	Boa constrictor			Whole blood	Davis, CA	2013	None
Snake arenavirus positive animals with coverage not sufficient for the assembly of complete genome sequences
#	Species	Age/sex	Age/sex	Tissues sequenced	Sample geographic origin	Collection date	Symptoms/signs	Histopathologic IBD diagnosis	Notes
49	Boa constrictor	F	F	Whole blood	San Jose, CA	2009
50	Boa constrictor	M	M	Whole blood	San Jose, CA	2009
51	Boa constrictor			Whole blood	San Jose, CA	2013
52	Boa constrictor	4M	4M	Liver	Huntersville, NC	2008	Rat bites and back burn	+
53	Boa constrictor	M	M	Whole blood	Cincinnati, OH	2012	Increased azurophils	+
54	Boa constrictor	ND	ND	PBMC	Gainesville, FL	2010		+
55	Boa constrictor			PBMC	FL	2010
56	Boa constrictor	3F	3F	PBMC	Metairie, LA	2010	None	+
Snake arenavirus negative samples
#	Species	Age/sex	Age/sex	Tissues sequenced	Sample geographic origin	Collection date	Symptoms/signs	Histopathologic IBD diagnosis	Notes
57	Boa constrictor	ND	ND	Liver	Gainesville, FL	2005		+ (brain)	Frozen brain tissue unavailable for sequencing.
58	Python molurus	5M	5M	Whole blood	San Jose, CA	2009
59	Boa constrictor	F	F	Whole blood	San Jose, CA	2009
60	Boa dumerili	6F	6F	Whole blood	San Jose, CA	2009
61	Boa dumerili	M	M	Whole blood	San Jose, CA	2009
62	Boa constrictor			Liver	Atlanta, GA	2007		-
63	Boa constrictor			Liver	Atlanta, GA	2007		-
64	Boa constrictor			Liver	Chicago, IL	2004		-
65	Boa constrictor			Liver	Vero Beach, FL	2005		-
66	Boa constrictor			Brain/Kidney	Escondito, CA	2012
67	Boa constrictor			Brain/Kidney	Escondito, CA	2012
68	Boa constrictor			Kidney	FL	2006		+ (brain)	Frozen brain tissue unavailable for sequencing.
69	Boa constrictor	4M	4M	Liver, PMBC, Brain	Gainesville, FL	2010	Anorexic and CNS signs	-
70	Boa constrictor	10F	10F	PBMC	Gainesville, FL	2010		-
71	Boa constrictor	ND	ND	PBMC	Gainesville, FL	2010		-
72	Boa constrictor	ND	ND	Plasma	Gainesville, FL	2010		-
73	Boa constrictor	ND	ND	PBMC	Gainesville, FL	2010		-
74	Boa constrictor	ND	ND	PBMC	Gainesville, FL	2010		-
75	Boa constrictor	ND	ND	PBMC	Gainesville, FL	2010		-
76	Boa constrictor	5M	5M	PBMC	Metairie, LA	2010		-
77	Boa constrictor	3F	3F	PBMC	Metairie, LA	2010		-
78	Boa constrictor	ND	ND	PBMC	Gainesville, FL	2010		-
79	Epicrates cenchria	ND	ND	PBMC	Gainesville, FL	2010		+
80	Epicrates cenchria	ND	ND	PBMC	Gainesville, FL	2010		+
81	Epicrates cenchria	ND	ND	PBMC	Gainesville, FL	2010		+
82	Boa constrictor	ND	ND	PBMC	Gainesville, FL	2010		-
83	Boa constrictor	ND	ND	PBMC	Gainesville, FL	2010		-
84	Python molurus			Whole blood	San Jose, CA	2013
85	Boa constrictor			Heart, brain, lung, kidney, whole blood		2013
86	Boa constrictor			Liver	Davis, CA	2013
87	Boa constrictor			PMBC		2010
88	Boa constrictor			PBMC		2011
89	Boa dumerili			Liver		2005
90	Boa constrictor			Liver		2004
91	Boa constrictor			Whole blood	San Francisco, CA	2013
92	Boa constrictor			Whole blood	Bay area, CA	2009
93	Python sp.			Whole blood	San Jose, CA	2013
94	Python sp.			Whole blood	San Jose, CA	2013
95	Python sp.			Whole blood	San Jose, CA	2013
96	Epicrates cenchria			Brain/kidney/liver	San Jose, CA	2013
97	Boa constrictor			PBMC		2013
98	Boa constrictor			PBMC		2013
