# Supplementary material for: Widespread Recombination, Reassortment, and Transmission of Unbalanced Compound Viral Genotypes in Natural Arenavirus Infections
Source: PLoS Pathog. 2015 May 20;11(5):e1004900. doi: 10.1371/journal.ppat.1004900 (PMC4438980; doi:10.1371/journal.ppat.1004900)
Supplement: S2 Table — (XLS) [file ppat.1004900.s002.xls]

## Sheet: Sheet1
Supplemental Table 2 - Sequences of oligonucleotides used in this study
Oligo name	Oligo sequence (5'-3')	Notes
MDS-286	NNNNNN	Random hexamer - library prep
Nextera1-bc	AATGATACGGCGACCACCGAGATCTACAC<barcode>TCGTCGGCAGCGTCAGATGTGTATAAGAGACAG	Library prep - barcoded adapter 1
Nextera2-bc	CAAGCAGAAGACGGCATACGAGAT<barcode>GTCTCGTGGGCTCGGAGATGTGTATAAGAGACAG	Library prep - barcoded adapter 2
MDS-143	CAAGCAGAAGACGGCATACG	Library prep - 5' end of adapter 2
MDS-445	AATGATACGGCGACCACCGA	Library prep - 5' end of adapter 1
MDS-400	TTCATTTCTTCATGRACTTTRTCAATC	degenerate snake arenavirus qPCR (GPC)
MDS-402	GGSATAACAAAYTCACTTCAAATATC	degenerate snake arenavirus qPCR (GPC)
MDS-368	ATGCCGCTTAGAGAAACCAG	qPCR - boa constrictor GAPDH F
MDS-369	CAGCTGCCTTCACAACTTTC	qPCR - boa constrictor GAPDH R
MDS-526	CAAGCAGCACAGCCATAGGT	discriminating PCR - target genotype: L 6 (used w/ 526-529)
MDS-527	TTAAGGCAAGTGATGAGAGAGAC	discriminating PCR - target genotype: L 6 (used w/ 526-529)
MDS-528	TTAGGGAGCACAGCCATAGGT	discriminating PCR - target genotype: L 6 (used w/ 526-529)
MDS-529	TCAGAGCAAGTGATGAAAGAGAC	discriminating PCR - target genotype: L 6 (used w/ 526-529)
MDS-530	ATGAGTGAGYCGACCTCCATAG	discriminating PCR - target genotype: L 3
MDS-531	CRAGTGCCAATGATGTAAGAGAA	discriminating PCR - target genotype: L 3
MDS-532	CGRCTCCACCGCCATT	discriminating PCR - target genotype: L 2
MDS-533	GAGTGCTAGTGARGAAAGAGATCC	discriminating PCR - target genotype: L 2
MDS-536	CTGCCATCGGCCTCACA	discriminating PCR - target genotype: L 18
MDS-537	CAAGAGCRAGAGARGTCAGAGAT	discriminating PCR - target genotype: L 18
MDS-538	CCTCCATTGGCCTAACAACT	discriminating PCR - target genotype: L 21
MDS-539	CAAGAGCAAGAGAGGTCAGAGAG	discriminating PCR - target genotype: L 21
MDS-540	ACCTCCATTGGCCTGACC	discriminating PCR - target genotype: L 15
MDS-541	GAGCAAGGGAGGTGAGTGAC	discriminating PCR - target genotype: L 15
MDS-542	GATGGAATTCACCTCAATAGGC	discriminating PCR - target genotype: L 7
MDS-543	TGAGAGCAAGTGAAGACAGAGAG	discriminating PCR - target genotype: L 7
MDS-544	ATGAGTGGTGGTACATCTATAGGTCTT	discriminating PCR - target genotype: L 5
MDS-545	CRARGCAAGAGAGGAAAGG	discriminating PCR - target genotype: L 5
MDS-548	GGCACAAACAGCATTGGTATC	discriminating PCR - target genotype: L 1
MDS-549	TTCATCAGTGAGAGAGACTCAAGTG	discriminating PCR - target genotype: L 1
MDS-550	CAAGCCGCAYATTACAGAGTC	discriminating PCR - target genotype: S 9
MDS-551	TTGTCAGCTGTAGAGCCAGAT	discriminating PCR - target genotype: S 9
MDS-552	CATCGACATCAACTGAGAGTGTT	discriminating PCR - target genotype: S 3
MDS-553	GTCCACTTTGGAACCACTAGAA	discriminating PCR - target genotype: S 3
MDS-554	CGGTGAATCCTAGTGAGGAG	discriminating PCR - target genotype: S 2
MDS-555	CTACCTTGGACCCACTGGAA	discriminating PCR - target genotype: S 2
MDS-556	TTCGAAAGAAGCGCAGTGAT	discriminating PCR - target genotype: S 1
MDS-557	GCCTCTTGGTGAAAATTCTGC	discriminating PCR - target genotype: S 1
MDS-558	TTGATCTTCAGTCAGGACTTTACG	discriminating PCR - target genotype: S 6
MDS-559	RACCTTGGTTCCACTGCTG	discriminating PCR - target genotype: S 6
MDS-576	CAATTGGCCTCACCACTGAA	discriminating PCR - target genotype: L 11
MDS-577	GTTCACGAGAGCAAGTGATGTG	discriminating PCR - target genotype: L 11
MDS-635	TGATCTTTCTTTGCTGGTAAGG	discriminating PCR - Fig 6B/C - target genotype: S6
MDS-665	CAAATGGACCTTGTGTGGTG	discriminating PCR - Fig 6B/C - target genotype: S6
MDS-792	AGCATGAGCCTGTGTCCTTT	discriminating PCR - Fig 6B/C - target genotype: L4 - spans recomb. jxn
MDS-797	ATGGGAAACCCTGCTTTCTT	discriminating PCR - Fig 6B/C - target genotype: L6
MDS-798	CTACGAACCATTCCCCACAA	discriminating PCR - Fig 6B/C - target genotype: L6
MDS-799	AAGGAGGACCTGAGAGGATTG	discriminating PCR - Fig 6B/C - target genotype: L3
MDS-800	GCGACTCCCTGCCTAATAGA	discriminating PCR - Fig 6B/C - target genotype: L3
MDS-801	GGCTTATGGGGAATCTGGTC	discriminating PCR - Fig 6B/C - target genotype: L7
MDS-802	TCTTCCCAATCTTGCACCTC	discriminating PCR - Fig 6B/C - target genotype: L7
MDS-803	AGAGGGCCTGAGAGGACAAT	discriminating PCR - Fig 6B/C - target genotype: L5
MDS-804	CCCCTCTGGAATAAATGACC	discriminating PCR - Fig 6B/C - target genotype: L5
MDS-805	CAGATGGCACATGGATTGAA	discriminating PCR - Fig 6B/C - target genotype: L4
MDS-806	TTCAGGCTCATCAAATTCAGG	discriminating PCR - Fig 6B/C - target genotype: L4
MDS-813	GCTCTGCTGTGGCCTCTTAT	discriminating PCR - Fig 6B/C - target genotype: L4 - spans recomb. jxn
	Adapter 1 barcode sequences	Adapter 2 barcode sequences
	GAGGTAG	GACGTAC
	GCTTAAC	AACTGCA
	GCAATTC	CCACAGT
	TCCTCAC	CTTAACC
	AGTTAGC	AGTGTGA
	TCATGGC	ACCTCTA
	AGCCTAA	ATGTCGC
	AACACTC	GCATGTA
	AGAGCTC	CATCATC
	GGCCATA	GCACACA
	TAGAACG	GTAGCGA
	GGTTGAA	CTAGCTT
	GATCCTA	GGTCCTA
	TGGTCTC	CCAACGA
	TCCAGTC	AGGACAC
	TAGCGTA	ATACGGA
	GCGATCA	AAGCGTA
	AGCTACA	CGTTGTA
	ACTCATC	CTCCTTC
	TTGCGAG	GATGCTT
	AAGCGAC	GATCTCA
	TGCACGA	GTCTAGA
	TATGCGG	ATGAGCA
	TCGTCGA	GGAGTTA
	ACACTTG	GTGTGTC
	TACGGCA	GCTACAA
	TCTCGTG	CGTAGAC
	GCAGATG	GTAATGC
	TCCGTTG	ATGGAAC
	TTCGCAG	GGTATTC
	GGAATAG	CAAGTGA
	GCAACAA	CTTGTGT
	ACTGCGA	CTGTAGT
	TGAGTAC	CCTGAGA
	ACACGAA	GCACGAT
	GTGGCAA	ACGTGGA
	GTCATCC	CATGGAT
	ACCGTAC	CTGCGAA
	GTACTAC	GAGACGA
	TAGGTCC	CGTAAGT
	GTTACTG	AATCCGA
	GCCTTAG	AGACCAA
	AACCATG	CCGCTAT
	GATGACA	GGTTACA
	AGAAGAC	AGCCTGT
	TCAAGCA	GCGACTT
	TGGATGC	CGAACTC
	ACTTGCC	GAAGAGT
	GTTGTGA	AGGTCTT
	TATCTCG	GGATGGT
	TGTAAGG	ACCGTTC
	ACGTTGG	CTCACTA
	AGGAGGA	GTTGGAC
	GAGCAGA	CGCCATA
	TCTCTAC	GATAAGC
	GGATTCA	CAGTCAC
	GACCTTC	ATCACGT
	ACGGTTA	AAGAACC
	AGATGCG	GCTGATC
	TGACACC	ATTGTCC
	ACTAACG	CAGAGTT
	GAATGCC	AAGGTCA
	GTGTACG	CACTTCC
	AAGTCAG	CCTTCTT
	TTCCTGG	AGATTGC
	ACCACCA	GACTCGT
	GAGTCCA	GGCATAA
	AGCTCTG	CTATGGC
	GGTCTTG	CCGATTA
	AATGTGC	AACGAGA
	GTCTGGA	ACAGACC
	GCGTATA	ACCGGAT
	TGACTGA	GTCGCAT
	TGTCCAG	GCGTTCA
	TTGTGCC	CATACCA
	ACAGACC	CTGTCCA
	GATCAAG	CTTGCAA
	GATAGGA	ACCTAGT
	GTAGTCG	ATCGGTA
	TCACCTA	CACCAAT
	AGTGGTA	CGAGGAA
	GCTAGAG	ACCATGA
	TTAACGC	GTGGATA
	TCAGGAG	ACAAGTC
	AACTGGC	ACTCCAT
	TACAGAG	ATCTGAC
	TTGCATC	AGTGCTC
	GAACGTG	GAATGAC
	AAGTACC	CTTAGGA
	GGTACCA	ACGCATC
	AATCGCA	GGAAGCA
	GGTAATC	CTGACAT
	GATTCGC	GAGCAAC
	AGCATCG	GGATATC
	GTTCACC	CGCTAAC
	AGGCAAG	GTACCTC
