# Supplementary material for: Widespread Recombination, Reassortment, and Transmission of Unbalanced Compound Viral Genotypes in Natural Arenavirus Infections
Source: PLoS Pathog. 2015 May 20;11(5):e1004900. doi: 10.1371/journal.ppat.1004900 (PMC4438980; doi:10.1371/journal.ppat.1004900)
Supplement: S3 Table — (XLSX) [file ppat.1004900.s003.xlsx]

## Sheet: Read_Me
Supplemental Table 3 - Counts and fractions of viral reads in datasets
This spreadsheet contains the counts and fractions of reads from each dataset mapping to the various viral S and L segment genotypes
Mapping was done using Bowtie2 as described in the Materials and Methods
This is the raw data used to create Figure 2.

## Sheet: S_counts
Number of bowtie2-mapped reads from each dataset to indicated viral S segment genotypes
						S genotype
Snake/Library	1	2	3	4	5	6	7	8	9	10	11
1	886
2	4147
3	1952
4		5846
5		4428
6		4123
7			3688
8						4467
9						5561
10						4536
11						2458
12						13810
13						6535
14						6681
15						2000
16						4334
17						1270
18						752
19									4540
20									8633
21									5108
22						8064
23						8645
24						8236
25						13841
26						6387.5	6268.5
27		10702		7241					4140	2229
28						6408
29						6181
30						4087			1263
31						6557
32						12593
33						13279
34						19338			18798.5	15751.5	18119
35						2548		3121
36						534
37						6173
38						8101
39						3314
40						21277
41					199.5	8471.5
42					2002.5	27530.5
43						13383
44					887.5	10138.5
45					545	8644
46						6794
47						11282
48						2521
negative snake
HeLa
H2O

## Sheet: S_fractions
Fraction of bowtie2-mapped reads from each dataset to indicated viral S-segment genotypes
						S genotype
Snake/Library	1	2	3	4	5	6	7	8	9	10	11
1	1	0	0	0	0	0	0	0	0	0	0
2	1	0	0	0	0	0	0	0	0	0	0
3	1	0	0	0	0	0	0	0	0	0	0
4	0	1	0	0	0	0	0	0	0	0	0
5	0	1	0	0	0	0	0	0	0	0	0
6	0	1	0	0	0	0	0	0	0	0	0
7	0	0	1	0	0	0	0	0	0	0	0
8	0	0	0	0	0	1	0	0	0	0	0
9	0	0	0	0	0	1	0	0	0	0	0
10	0	0	0	0	0	1	0	0	0	0	0
11	0	0	0	0	0	1	0	0	0	0	0
12	0	0	0	0	0	1	0	0	0	0	0
13	0	0	0	0	0	1	0	0	0	0	0
14	0	0	0	0	0	1	0	0	0	0	0
15	0	0	0	0	0	1	0	0	0	0	0
16	0	0	0	0	0	1	0	0	0	0	0
17	0	0	0	0	0	1	0	0	0	0	0
18	0	0	0	0	0	1	0	0	0	0	0
19	0	0	0	0	0	0	0	0	1	0	0
20	0	0	0	0	0	0	0	0	1	0	0
21	0	0	0	0	0	0	0	0	1	0	0
22	0	0	0	0	0	1	0	0	0	0	0
23	0	0	0	0	0	1	0	0	0	0	0
24	0	0	0	0	0	1	0	0	0	0	0
25	0	0	0	0	0	1	0	0	0	0	0
26	0	0	0	0	0	0.5047	0.4953	0	0	0	0
27	0	0.44019	0	0.29784	0	0	0	0	0.17029	0.09168	0
28	0	0	0	0	0	1	0	0	0	0	0
29	0	0	0	0	0	1	0	0	0	0	0
30	0	0	0	0	0	0.76393	0	0	0.23607	0	0
31	0	0	0	0	0	1	0	0	0	0	0
32	0	0	0	0	0	1	0	0	0	0	0
33	0	0	0	0	0	1	0	0	0	0	0
34	0	0	0	0	0	0.26856	0	0	0.26106	0.21875	0.25163
35	0	0	0	0	0	0.44946	0	0.55054	0	0	0
36	0	0	0	0	0	1	0	0	0	0	0
37	0	0	0	0	0	1	0	0	0	0	0
38	0	0	0	0	0	1	0	0	0	0	0
39	0	0	0	0	0	1	0	0	0	0	0
40	0	0	0	0	0	1	0	0	0	0	0
41	0	0	0	0	0.02301	0.97699	0	0	0	0	0
42	0	0	0	0	0.06781	0.93219	0	0	0	0	0
43	0	0	0	0	0	1	0	0	0	0	0
44	0	0	0	0	0.08049	0.91951	0	0	0	0	0
45	0	0	0	0	0.05931	0.94069	0	0	0	0	0
46	0	0	0	0	0	1	0	0	0	0	0
47	0	0	0	0	0	1	0	0	0	0	0
48	0	0	0	0	0	1	0	0	0	0	0
negative snake	0	0	0	0	0	0	0	0	0	0	0
HeLa	0	0	0	0	0	0	0	0	0	0	0
H2O	0	0	0	0	0	0	0	0	0	0	0

## Sheet: L_counts
Number of bowtie2-mapped reads from each dataset to indicated viral L segment genotypes
											L genotype
Snake/Library	1	2	3	4	5	6	7	8	9	10	11	12	13	14	15	16	17	18	19	20	21	22	23
1	1566
2	8560
3	3406
4		5193
5		2972
6		4554
7		4228
8		3901
9		4082
10			3567
11			2062
12			14591
13			7120
14			5738
15			1135
16																					5032
17																					1626
18							819
19																		4850
20																		8050
21																		5718
22			4868							4502.5	5651.5
23										4757	9352
24		3458.5								8558.5		3084
25							3343.5			14431.5								3381
26							6382.5											3960			5202.5
27		8185					5029											7602.5			5655.5	3822
28		3289			2859.5	2877.5					3020.5							2468			2629.5	2000
29					2693	3692.5					4351							4460.5
30		2423			1990.5						2171.5							2932.5				1601.5
31		3285.5			3564.5	2941					7746.5							2298.5			2800	1556
32			2656.5		3009	3178.5									2390.5			2900			2589		3673.5
33			3875	2573		4786						2937.5			2470.5		2265	2393.5	1441.5	1747.5	2429.5
34			3366.5			1725.5	2683		4310		5239.5			2939.5			18232	8066		2189	8570.5	2121.5
35			1465					2472			1262						4395	1353			1976
36
37			3624.5										1385								2432.5
38			5472.5															4336.5
39			2619															1597
40			5528			6515	7475.5	922			7086								5331	5189.5
41			2850			2722	1749.5									2114.5		1543
42			8038.5			7358	5325											4207.5
43			4612.5			4511	2392					3302						2364.5
44			2853.5			4058.5	2172											1527
45			6087.5				5504.5
46			2732.5	1861		3092.5	2244
47			5028	1986.5	2859	3245.5	2762
48			1181.5	969		1370.5	1144
negative snake
HeLa
H2O

## Sheet: L_fractions
Fraction of bowtie2-mapped reads from each dataset to indicated viral L segment genotypes
											L genotype
Snake/Library	1	2	3	4	5	6	7	8	9	10	11	12	13	14	15	16	17	18	19	20	21	22	23
1	1	0	0	0	0	0	0	0	0	0	0	0	0	0	0	0	0	0	0	0	0	0	0
2	1	0	0	0	0	0	0	0	0	0	0	0	0	0	0	0	0	0	0	0	0	0	0
3	1	0	0	0	0	0	0	0	0	0	0	0	0	0	0	0	0	0	0	0	0	0	0
4	0	1	0	0	0	0	0	0	0	0	0	0	0	0	0	0	0	0	0	0	0	0	0
5	0	1	0	0	0	0	0	0	0	0	0	0	0	0	0	0	0	0	0	0	0	0	0
6	0	1	0	0	0	0	0	0	0	0	0	0	0	0	0	0	0	0	0	0	0	0	0
7	0	1	0	0	0	0	0	0	0	0	0	0	0	0	0	0	0	0	0	0	0	0	0
8	0	1	0	0	0	0	0	0	0	0	0	0	0	0	0	0	0	0	0	0	0	0	0
9	0	1	0	0	0	0	0	0	0	0	0	0	0	0	0	0	0	0	0	0	0	0	0
10	0	0	1	0	0	0	0	0	0	0	0	0	0	0	0	0	0	0	0	0	0	0	0
11	0	0	1	0	0	0	0	0	0	0	0	0	0	0	0	0	0	0	0	0	0	0	0
12	0	0	1	0	0	0	0	0	0	0	0	0	0	0	0	0	0	0	0	0	0	0	0
13	0	0	1	0	0	0	0	0	0	0	0	0	0	0	0	0	0	0	0	0	0	0	0
14	0	0	1	0	0	0	0	0	0	0	0	0	0	0	0	0	0	0	0	0	0	0	0
15	0	0	1	0	0	0	0	0	0	0	0	0	0	0	0	0	0	0	0	0	0	0	0
16	0	0	0	0	0	0	0	0	0	0	0	0	0	0	0	0	0	0	0	0	1	0	0
17	0	0	0	0	0	0	0	0	0	0	0	0	0	0	0	0	0	0	0	0	1	0	0
18	0	0	0	0	0	0	1	0	0	0	0	0	0	0	0	0	0	0	0	0	0	0	0
19	0	0	0	0	0	0	0	0	0	0	0	0	0	0	0	0	0	1	0	0	0	0	0
20	0	0	0	0	0	0	0	0	0	0	0	0	0	0	0	0	0	1	0	0	0	0	0
21	0	0	0	0	0	0	0	0	0	0	0	0	0	0	0	0	0	1	0	0	0	0	0
22	0	0	0.32406	0	0	0	0	0	0	0.29973	0.37621	0	0	0	0	0	0	0	0	0	0	0	0
23	0	0	0	0	0	0	0	0	0	0.33716	0.66284	0	0	0	0	0	0	0	0	0	0	0	0
24	0	0.22902	0	0	0	0	0	0	0	0.56675	0	0.20422	0	0	0	0	0	0	0	0	0	0	0
25	0	0	0	0	0	0	0.15804	0	0	0.68215	0	0	0	0	0	0	0	0.15981	0	0	0	0	0
26	0	0	0	0	0	0	0.41058	0	0	0	0	0	0	0	0	0	0	0.25474	0	0	0.33467	0	0
27	0	0.27019	0	0	0	0	0.16601	0	0	0	0	0	0	0	0	0	0	0.25096	0	0	0.18669	0.12616	0
28	0	0.1718	0	0	0.14937	0.15031	0	0	0	0	0.15778	0	0	0	0	0	0	0.12892	0	0	0.13735	0.10447	0
29	0	0	0	0	0.17721	0.24298	0	0	0	0	0.28631	0	0	0	0	0	0	0.29351	0	0	0	0	0
30	0	0.21792	0	0	0.17902	0	0	0	0	0	0.1953	0	0	0	0	0	0	0.26374	0	0	0	0.14403	0
31	0	0.13581	0	0	0.14734	0.12157	0	0	0	0	0.32021	0	0	0	0	0	0	0.09501	0	0	0.11574	0.06432	0
32	0	0	0.13024	0	0.14752	0.15583	0	0	0	0	0	0	0	0	0.1172	0	0	0.14218	0	0	0.12693	0	0.1801
33	0	0	0.14395	0.09558	0	0.17779	0	0	0	0	0	0.10912	0	0	0.09178	0	0.08414	0.08891	0.05355	0.06492	0.09025	0	0
34	0	0	0.05663	0	0	0.02903	0.04514	0	0.07251	0	0.08814	0	0	0.04945	0	0	0.30671	0.13569	0	0.03683	0.14418	0.03569	0
35	0	0	0.11336	0	0	0	0	0.19129	0	0	0.09766	0	0	0	0	0	0.34009	0.1047	0	0	0.15291	0	0
36	0	0	0	0	0	0	0	0	0	0	0	0	0	0	0	0	0	0	0	0	0	0	0
37	0	0	0.48703	0	0	0	0	0	0	0	0	0	0.18611	0	0	0	0	0	0	0	0.32686	0	0
38	0	0	0.55791	0	0	0	0	0	0	0	0	0	0	0	0	0	0	0.44209	0	0	0	0	0
39	0	0	0.6212	0	0	0	0	0	0	0	0	0	0	0	0	0	0	0.3788	0	0	0	0	0
40	0	0	0.14529	0	0	0.17124	0.19648	0.02423	0	0	0.18624	0	0	0	0	0	0	0	0.14012	0.1364	0	0	0
41	0	0	0.25959	0	0	0.24793	0.15935	0	0	0	0	0	0	0	0	0.19259	0	0.14054	0	0	0	0	0
42	0	0	0.32246	0	0	0.29516	0.21361	0	0	0	0	0	0	0	0	0	0	0.16878	0	0	0	0	0
43	0	0	0.26845	0	0	0.26254	0.13922	0	0	0	0	0.19218	0	0	0	0	0	0.13761	0	0	0	0	0
44	0	0	0.26892	0	0	0.38248	0.20469	0	0	0	0	0	0	0	0	0	0	0.14391	0	0	0	0	0
45	0	0	0.52515	0	0	0	0.47485	0	0	0	0	0	0	0	0	0	0	0	0	0	0	0	0
46	0	0	0.27518	0.18741	0	0.31143	0.22598	0	0	0	0	0	0	0	0	0	0	0	0	0	0	0	0
47	0	0	0.3166	0.12509	0.18003	0.20436	0.17392	0	0	0	0	0	0	0	0	0	0	0	0	0	0	0	0
48	0	0	0.25327	0.20772	0	0.29378	0.24523	0	0	0	0	0	0	0	0	0	0	0	0	0	0	0	0
negative snake	0	0	0	0	0	0	0	0	0	0	0	0	0	0	0	0	0	0	0	0	0	0	0
HeLa	0	0	0	0	0	0	0	0	0	0	0	0	0	0	0	0	0	0	0	0	0	0	0
H2O	0	0	0	0	0	0	0	0	0	0	0	0	0	0	0	0	0	0	0	0	0	0	0
